# Supplementary material for: Silencing GTSE-1 expression inhibits proliferation and invasion of hepatocellular carcinoma cells
Source: Cell Biol Toxicol. 2016 May 30;32:263–74. doi: 10.1007/s10565-016-9327-z (PMC4945688; doi:10.1007/s10565-016-9327-z)
Supplement: Supplementary file 1 — (XLS 32 kb) [file 10565_2016_9327_MOESM1_ESM.xls]

## Sheet: 预后
编号	生存时间		生存	GTSE1	gender	age	肝硬化	肿瘤包膜	大小	数目	血管侵犯	tnm分期
41	36		0	1	1	1	1	1	1	1	1	1
42	68		0	1	1	1	1	1	1	1	1	1
43	60		0	1	2	1	1	1	1	1	1	1
44	46		0	1	1	1	1	1	1	1	1	1
48	46		0	1	2	1	1	1	1	1	1	1
50	35		0	1	2	1	1	2	1	1	1	1
51	44		0	1	2	1	2	2	1	1	1	1
54	48		0	1	2	1	2	2	1	1	1	1
57	34		0	1	2	1	2	2	1	1	1	1
59	30		0	1	2	2	2	2	1	1	1	1
60	30		0	1	2	2	2	2	1	2	1	2
62	58		0	1	2	2	2	1	1	2	2	2
65	48		0	1	2	2	2	1	1	2	2	2
66	57		0	1	1	2	2	1	2	2	2	2
67	57		0	1	2	2	1	2	2	2	1	1
69	48		0	1	2	2	1	2	2	2	1	1
74	23		0	1	2	1	1	2	2	1	1	1
76	71		0	1	2	1	1	2	1	1	1	1
40	59		1	1	2	1	1	1	1	1	1	1
45	44		1	1	2	1	1	1	1	1	1	1
46	61		1	1	2	1	1	1	1	1	1	1
47	36		1	1	2	1	1	1	1	1	1	1
49	36		1	1	2	1	1	1	1	1	1	1
52	62		1	1	2	1	1	1	1	1	1	1
53	36		1	1	2	1	1	2	1	1	1	1
55	28		1	1	2	1	1	2	1	1	1	2
56	47		1	1	2	1	1	2	1	1	1	2
58	38		1	1	2	2	2	2	2	1	1	2
61	41		1	1	2	2	2	2	2	1	1	2
63	37		1	1	2	2	2	2	2	1	1	2
64	45		1	1	2	2	2	2	2	1	2	2
68	49		1	1	2	2	2	2	2	1	2	2
70	38		1	1	2	2	2	2	2	1	2	2
71	69		1	1	2	2	2	2	2	2	2	2
72	55		1	1	2	2	2	2	2	2	2	2
73	62		1	1	2	2	2	2	2	2	2	2
75	54		1	1	2	2	2	2	2	2	2	2
3	57		0	2	2	1	1	1	1	1	1	1
6	61		0	2	2	1	1	1	1	1	1	1
10	27		0	2	1	1	1	1	1	1	1	1
15	41		0	2	2	1	1	1	2	1	1	1
17	26		0	2	1	2	1	1	1	1	2	2
19	33		0	2	2	2	1	1	2	2	2	2
21	51		0	2	2	2	2	1	1	2	1	1
22	24		0	2	2	2	2	1	2	2	1	1
24	31		0	2	2	2	2	1	1	2	1	1
26	33		0	2	2	2	2	1	1	2	1	1
28	39		0	2	2	1	2	1	1	1	1	1
32	48		0	2	2	1	1	1	2	1	1	1
1	56		1	2	2	1	1	1	2	1	1	1
2	24		1	2	2	1	1	1	2	1	1	1
4	32		1	2	2	1	1	1	2	1	1	1
5	26		1	2	2	1	1	1	2	1	1	1
7	58		1	2	2	1	1	1	2	1	1	2
8	51		1	2	2	1	1	1	2	1	1	2
9	34		1	2	2	1	1	1	2	1	1	2
11	32		1	2	2	1	1	1	2	1	2	2
12	13		1	2	2	1	1	1	2	1	2	2
13	53		1	2	2	1	1	1	2	1	2	2
14	60		1	2	1	1	1	2	2	1	2	2
16	36		1	2	2	1	1	2	2	1	2	2
18	36		1	2	1	1	1	2	2	1	2	2
20	31		1	2	2	1	1	2	2	1	2	2
23	29		1	2	1	1	1	2	2	1	2	2
25	58		1	2	2	1	1	2	2	1	2	2
27	37		1	2	2	1	2	2	2	1	2	2
29	43		1	2	2	1	2	2	2	1	2	2
30	41		1	2	2	2	2	2	2	1	2	2
31	40		1	2	2	2	2	2	2	2	2	2
33	29		1	2	2	2	2	2	2	2	2	2
34	22		1	2	2	2	2	2	2	2	2	2
35	27		1	2	2	2	2	2	1	2	2	2
36	16		1	2	2	2	2	2	1	2	2	2
37	23		1	2	2	2	2	2	1	2	2	2
38	59		1	2	2	2	2	2	2	2	2	2
39	50		1	2	2	2	2	2	2	2	2	2
